# Supplementary material for: Effect and Mechanism of Bifidobacterium animalis B94 in the Prevention and Treatment of Liver Injury in Rats
Source: Front Cell Infect Microbiol. 2022 Jun 29;12:914684. doi: 10.3389/fcimb.2022.914684 (PMC9277360; doi:10.3389/fcimb.2022.914684)
Supplement: Supplementary file 7 [file Table_1.xlsx]

## Sheet: fig1
group	total_protein	albumin	globulin	A/G	ALT	AST	ALP	TBA	TBiL	DBil	Ibil	GGT	GPDA	MIP-1α	MCP-1
HC	50.8	39.8	11	3.61818	32	140	255	10.49	0.8	0.6	0.2	0	64.7	78.96	1583.86
HC	52.6	41.4	11.2	3.7	33	123	234	13.3	1	0.7	0.3	0	72	12.8	1448.4
HC	52.6	41.8	10.8	3.87037	31	87	332	13.54	1.2	1	0.2	0	68.8	114.17	1840.59
HC	53	41.8	11.2	3.73214	31	108	210	21.25	1.3	0.8	0.5	0	64.3	88.61	1662.04
HC	49.3	37.9	11.4	3.32456	29	185	181	9	0.5	0.5	0	0	69.5	126.48	1712.22
HC	57.8	45	12.8	3.51563	33	132	244	8.02	0.7	0.5	0.2	0	80.8	102.74	1563.75
GalN	42	36.4	5.6	6.5	3720	7866.67	355	205.1	23.6	10.7	12.9	2	292.1	191.41	2075.61
GalN	44.1	37	7.1	5.21127	3160	5066.67	414	147.07	12.6	3.9	8.7	2	377.7	219.56	2046.49
GalN	45.4	37.4	8	4.675	5640	13586.7	662	215.83	55.9	24.3	31.6	5	606.1	276.9	2980.5
GalN	43.9	37.2	6.7	5.55224	2200	5506.67	477	192.02	21.2	9.1	12.1	4	241.8	162.56	2118.37
GalN	42.3	37.5	4.8	7.8125	1520	5146.67	363	266.41	40.9	20	20.9	3	388.1	129.08	2240.63
GalN	44	36.8	7.2	5.11111	7840	11666.7	589	283.57	28.1	9.7	18.4	4	542.8	52.95	2711.14
B94+GalN	49.2	38.5	10.7	3.59813	52	276	307	24.19	2.1	1.3	0.8	0	135.6	128.13	1869.95
B94+GalN	44.1	36	8.1	4.44444	680	2586.67	415	213.05	32.9	15.9	17	4	580	258.88	3045.83
B94+GalN	43.4	34.9	8.5	4.10588	480	1066.67	334	159.5	16	7.4	8.6	3	245	141.37	1863.16
B94+GalN	50.7	39.9	10.8	3.69444	55	96	229	9.45	0.5	0.4	0.1	0	75.4	222.95	1984.04
B94+GalN	44.4	36.3	8.1	4.48148	240	506.667	456	151.22	5.6	3.4	2.2	3	225.5	458.43	3781.16
B94+GalN	44.5	36.8	7.7	4.77922	200	866.667	466	167.81	16.6	7.8	8.8	3	307.3	146.2	1836.65

## Sheet: fig2
group	liver_score	colon_score
HC	0	0
HC	0	0.666667
HC	0	1
HC	0	0.666667
HC	0	0.333333
GalN	1.33333	1.66667
GalN	1	1.33333
GalN	1.33333	1.66667
GalN	0.666667	1
GalN	1	0.666667
B94+GalN	0.333333	1
B94+GalN	0.666667	0
B94+GalN	0.666667	1.33333
B94+GalN	0.666667	0.666667
B94+GalN	0.333333	0.666667

## Sheet: fig3
A				B				C
group	shannon	chao1		group	pcoa1	pcoa2		group	p__Acidobacteriota	f__Caulobacteraceae	f__Desulfovibrionaceae	f__Erysipelotrichaceae	f__Rikenellaceae	g__GCA-900066225	g__Paenalcaligenes	g__Alistipes	g__Brevundimonas	g__Christensenellaceae_unclassified	g__Family_XIII_UCG-001	g__Oscillibacter	g__Ruminococcaceae_UCG-013	g__Lachnoclostridium
HC	6.51991	666.981		HC	-0.10095	-0.179793		HC	0	0	0	0.316241	13.2433	0.027162	0	13.2433	0	0.015521	0.015521	3.3312	0.025222	0.087306
HC	5.80304	574.357		HC	-0.139275	0.0241086		HC	0	0	0	1.03736	12.3434	0.018725	0	12.3434	0	0.01498	0.018725	0.33892	0.290235	0.020597
HC	6.38971	596.105		HC	-0.125726	0.0330253		HC	0	0	0.006202	0.87868	10.6331	0.078564	0	10.6331	0	0.037215	0.012405	0.359742	0.202613	0.01654
HC	6.53849	679.901		HC	-0.139612	-0.0480861		HC	0	0	0	1.36751	14.712	0.028332	0	14.712	0	0.022666	0.020777	0.855637	0.226659	0.007555
HC	6.36486	651.909		HC	-0.0905004	-0.10103		HC	0	0	0	0.420457	14.6021	0.016751	0	14.6021	0	0.036853	0	1.60477	0.179238	0.008376
HC	7.16361	740.381		HC	-0.0614483	-0.151025		HC	0	0	0	0.504399	12.4125	0.052786	0	12.4125	0	0.046921	0	2.29325	0.191593	0.005865
GalN	6.91966	681.821		GalN	-0.0118447	0.0392234		GalN	0	0.010534	0	0.195938	11.5962	0.044244	0	11.5962	0.010534	0.012641	0	1.15456	0.069526	0
GalN	6.06888	584.528		GalN	-0.116337	0.13755		GalN	0	0.010798	0.008638	0.401684	7.07051	0.010798	0	7.07051	0.010798	0	0	0.181406	0.023756	0
GalN	6.4332	632.818		GalN	-0.00320908	0.0734049		GalN	0.003695	0.007389	0.009237	0.284495	12.2684	0.003695	0.21799	12.2684	0.003695	0.007389	0.007389	0.352848	0.059116	0
GalN	6.31637	576.365		GalN	-0.0365393	0.0953028		GalN	0.008131	0	0.012197	0.211416	7.7411	0.004066	0.105708	7.7411	0	0.016263	0	0.282566	0.097577	0
GalN	6.10459	408		GalN	-0.0352446	0.166939		GalN	0.007859	0.031435	0.047153	0.133601	7.23408	0	0.243625	7.23408	0.031435	0	0	0.286848	0.133601	0
GalN	6.53622	678.5		GalN	-0.0279705	0.134918		GalN	0.003999	0.009999	0.013998	0.107985	4.3174	0.003999	0.029996	4.3174	0.005999	0.013998	0	0.345952	0.065991	0
B94+GalN	6.17822	511		B94+GalN	0.233394	0.0366636		B94+GalN	0	0.010039	0.010039	0.185715	9.85795	0.015058	0	9.85795	0.010039	0.025097	0	0.117954	0.060232	0
B94+GalN	6.8335	724.514		B94+GalN	0.0908571	0.0108887		B94+GalN	0.009716	0.013602	0.007772	0.582932	17.3286	0.034976	0	17.3208	0.013602	0.021374	0	0.580989	0.132131	0.007772
B94+GalN	5.6922	492.528		B94+GalN	0.11033	0.0476819		B94+GalN	0	0.008691	0	0.243362	4.86507	0.01521	0	4.86507	0.008691	0.026074	0.004346	0.141237	0.021729	0
B94+GalN	6.31883	654.865		B94+GalN	0.248266	0.0513837		B94+GalN	0	0	0.003533	0.729527	2.84922	0.015898	0	2.84922	0	0	0	0.051226	0.204904	0.010598
B94+GalN	6.97325	765.342		B94+GalN	0.148253	-0.133816		B94+GalN	0	0	0	0.239813	7.63624	0.045319	0	7.63624	0	0.015106	0	2.87398	0.020771	0
B94+GalN	6.75733	692.412		B94+GalN	0.0575562	-0.23734		B94+GalN	0	0	0	0.259047	10.7725	0.015351	0	10.7725	0	0.015351	0.011513	2.4811	0.061404	0

## Sheet: fig4
source	target	cor_sparcc
Peptococcaceae	Lachnospiraceae	-0.388254
Ruminococcaceae_UCG-004	Oscillibacter	-0.288186
Muribaculaceae_unclassified	Lachnospiraceae_NK4A136_group	-0.287165
Ruminiclostridium	Bacteroides	-0.284117
Corynebacteriaceae	Clostridiales_unclassified	-0.282844
Lachnospiraceae_NK4A136_group	Akkermansia	-0.28206
Lachnospiraceae	Akkermansiaceae	-0.276641
Ruminococcaceae	Akkermansiaceae	-0.258507
Ruminiclostridium	Rhodospirillales_unclassified	-0.244263
Muribaculaceae	Lactobacillaceae	-0.239878
Muribaculaceae	Lachnospiraceae	-0.238722
Staphylococcaceae	Bacteroidaceae	-0.230072
Ruminococcus	Muribaculum	-0.225905
Muribaculum	Lactobacillus	-0.224339
Tannerellaceae	Lachnospiraceae	-0.218047
Intestinimonas	Bacteroides	-0.217317
Corynebacteriaceae	Akkermansiaceae	-0.216651
Parabacteroides	Lachnospiraceae_NK4A136_group	-0.216052
Ruminococcaceae_UCG-004	Bacteroides	-0.207003
Clostridiales_vadinBB60_group	Akkermansiaceae	-0.203508
Staphylococcus	Rhodospirillales_unclassified	-0.202423
Rikenellaceae	Muribaculaceae	-0.201283
Rikenellaceae	Peptococcaceae	-0.199101
Peptostreptococcaceae	Akkermansiaceae	-0.191564
Corynebacterium	Akkermansia	-0.190381
Peptostreptococcaceae	Marinifilaceae	-0.181997
Lactobacillus	Alistipes	-0.174085
Staphylococcaceae	Muribaculaceae	-0.166938
Muribaculum	Lachnospiraceae_NK4A136_group	-0.16619
Staphylococcaceae	Rikenellaceae	-0.164198
Romboutsia	Akkermansia	-0.163527
Papillibacter	Lactobacillus	-0.163414
Lactobacillaceae	Akkermansiaceae	-0.163385
Lactobacillus	Intestinimonas	-0.162599
Staphylococcaceae	Ruminococcaceae	-0.161841
Peptostreptococcaceae	Clostridiales_vadinBB60_group	-0.16136
Marinifilaceae	Enterobacteriaceae	-0.156412
Lactobacillaceae	Clostridiales_vadinBB60_group	-0.152909
Tannerellaceae	Corynebacteriaceae	-0.152697
Ruminococcaceae_UCG-004	Intestinimonas	-0.149644
Parabacteroides	Lactobacillus	-0.148986
Rikenellaceae	Erysipelotrichaceae	-0.147897
Ruminococcus	Intestinimonas	-0.147891
Rhodospirillales_unclassified	Akkermansia	-0.147776
Staphylococcus	Ruminococcus	-0.146461
Ruminococcaceae	Enterobacteriaceae	-0.146181
Papillibacter	Corynebacterium	-0.146104
Staphylococcus	Bacteroides	-0.143456
Corynebacterium	Bacteroides	-0.142292
Peptococcaceae	Corynebacteriaceae	-0.139923
Muribaculaceae_unclassified	Alistipes	-0.137481
Rikenellaceae	Enterobacteriaceae	-0.127667
Peptostreptococcaceae	Clostridiales_unclassified	-0.127385
Parabacteroides	Bacteroides	-0.127098
Romboutsia	Alistipes	-0.12553
Ruminococcaceae	Muribaculaceae	-0.12538
Staphylococcus	Muribaculum	-0.124463
Romboutsia	Oscillibacter	-0.123704
Tannerellaceae	Bacteroidaceae	-0.122844
Staphylococcaceae	Marinifilaceae	-0.11792
Ruminococcaceae	Clostridiales_unclassified	-0.117725
Lachnospiraceae	Clostridiales_unclassified	-0.114725
Staphylococcus	Alistipes	-0.114516
Staphylococcus	Papillibacter	-0.108788
Peptococcaceae	Lactobacillaceae	-0.10731
Lachnospiraceae	Enterobacteriaceae	-0.106936
Ruminococcus	Oscillibacter	-0.105069
Rhodospirillales_unclassified	Intestinimonas	-0.103196
Muribaculaceae_unclassified	Lactobacillus	-0.102893
Muribaculum	Corynebacterium	-0.0999429
Rhodospirillales_unclassified	Muribaculaceae_unclassified	-0.0902831
Ruminiclostridium	Romboutsia	-0.0893958
Muribaculum	Alistipes	-0.0881636
Tannerellaceae	Peptostreptococcaceae	-0.0865591
Romboutsia	Papillibacter	-0.0858727
Enterobacteriaceae	Corynebacteriaceae	-0.0839656
Ruminococcaceae_UCG-004	Muribaculum	-0.0828061
Parabacteroides	Alistipes	-0.0826082
Rikenellaceae	Akkermansiaceae	-0.0823905
Romboutsia	Muribaculaceae_unclassified	-0.0813661
Erysipelotrichaceae	Akkermansiaceae	-0.0806211
Ruminiclostridium	Parabacteroides	-0.0802506
Parabacteroides	Corynebacterium	-0.0800955
Lactobacillus	Lachnospiraceae_NK4A136_group	-0.079478
Intestinimonas	Akkermansia	-0.0791809
Ruminococcus	Papillibacter	-0.0791764
Peptostreptococcaceae	Corynebacteriaceae	-0.0782226
Enterobacteriaceae	Clostridiales_vadinBB60_group	-0.0775258
Marinifilaceae	Erysipelotrichaceae	-0.0763935
Romboutsia	Parabacteroides	-0.0722535
Clostridiales_vadinBB60_group	Bacteroidaceae	-0.0720524
Intestinimonas	Corynebacterium	-0.0701708
Erysipelotrichaceae	Clostridiales_unclassified	-0.0698479
Staphylococcaceae	Clostridiales_unclassified	-0.0695804
Ruminococcus	Ruminococcaceae_UCG-004	-0.068241
Ruminococcus	Muribaculaceae_unclassified	-0.0679832
Lactobacillus	Bacteroides	-0.0666805
Muribaculaceae	Clostridiales_vadinBB60_group	-0.0665496
Ruminococcaceae	Lactobacillaceae	-0.0661166
Enterobacteriaceae	Bacteroidaceae	-0.0643548
Parabacteroides	Papillibacter	-0.0639525
Ruminococcus	Akkermansia	-0.0634148
Staphylococcus	Intestinimonas	-0.0626192
Ruminiclostridium	Alistipes	-0.0626068
Oscillibacter	Akkermansia	-0.0624975
Lachnospiraceae	Erysipelotrichaceae	-0.0601115
Lactobacillaceae	Erysipelotrichaceae	-0.0599812
Marinifilaceae	Lactobacillaceae	-0.0586922
Tannerellaceae	Erysipelotrichaceae	-0.0573028
Alistipes	Akkermansia	-0.0527364
Papillibacter	Muribaculaceae_unclassified	-0.0510833
Marinifilaceae	Bacteroidaceae	-0.0497657
Rhodospirillales_unclassified	Parabacteroides	-0.0489163
Rhodospirillales_unclassified	Corynebacterium	-0.0468827
Tannerellaceae	Rikenellaceae	-0.04511
Oscillibacter	Muribaculaceae_unclassified	-0.0438546
Ruminococcus	Ruminiclostridium	-0.0437998
Tannerellaceae	Lactobacillaceae	-0.0429756
Marinifilaceae	Corynebacteriaceae	-0.0424557
Papillibacter	Akkermansia	-0.0421068
Rhodospirillales_unclassified	Muribaculum	-0.0406726
Romboutsia	Muribaculum	-0.0395759
Ruminococcaceae	Bacteroidaceae	-0.0370591
Peptostreptococcaceae	Peptococcaceae	-0.0359042
Enterobacteriaceae	Clostridiales_unclassified	-0.0354485
Lachnospiraceae_NK4A136_group	Bacteroides	-0.0352586
Corynebacterium	Alistipes	-0.035244
Staphylococcaceae	Akkermansiaceae	-0.0332869
Muribaculaceae_unclassified	Intestinimonas	-0.0314268
Lactobacillaceae	Bacteroidaceae	-0.0303325
Rikenellaceae	Clostridiales_vadinBB60_group	-0.0287289
Muribaculaceae	Corynebacteriaceae	-0.0267702
Erysipelotrichaceae	Bacteroidaceae	-0.0258461
Ruminiclostridium	Papillibacter	-0.0255067
Ruminococcaceae_UCG-004	Akkermansia	-0.0248393
Ruminococcaceae	Corynebacteriaceae	-0.023404
Staphylococcus	Ruminococcaceae_UCG-004	-0.0223643
Ruminococcaceae	Erysipelotrichaceae	-0.0218904
Marinifilaceae	Lachnospiraceae	-0.0210547
Staphylococcaceae	Erysipelotrichaceae	-0.0208188
Ruminococcaceae_UCG-004	Ruminiclostridium	-0.0199243
Staphylococcus	Lachnospiraceae_NK4A136_group	-0.019743
Lactobacillaceae	Clostridiales_unclassified	-0.0169461
Peptostreptococcaceae	Muribaculaceae	-0.0168556
Staphylococcus	Parabacteroides	-0.0165009
Rikenellaceae	Corynebacteriaceae	-0.0156868
Ruminococcaceae_UCG-004	Romboutsia	-0.0149925
Ruminiclostridium	Lachnospiraceae_NK4A136_group	-0.0110826
Ruminiclostridium	Muribaculaceae_unclassified	-0.0104782
Staphylococcus	Romboutsia	-0.00919498
Tannerellaceae	Staphylococcaceae	-0.00919194
Oscillibacter	Corynebacterium	-0.00881181
Peptococcaceae	Erysipelotrichaceae	-0.00791785
Lachnospiraceae	Staphylococcaceae	-0.00789125
Staphylococcaceae	Lachnospiraceae	-0.00789125
Ruminococcus	Parabacteroides	-0.00586333
Ruminococcaceae	Marinifilaceae	-0.00538931
Intestinimonas	Alistipes	-0.00327665
Staphylococcaceae	Clostridiales_vadinBB60_group	-0.00246206
Marinifilaceae	Clostridiales_unclassified	0.000994184
Ruminococcaceae	Peptococcaceae	0.00137175
Lachnospiraceae_NK4A136_group	Intestinimonas	0.00147232
Tannerellaceae	Clostridiales_vadinBB60_group	0.00374641
Enterobacteriaceae	Akkermansiaceae	0.00644926
Erysipelotrichaceae	Corynebacteriaceae	0.0064579
Clostridiales_unclassified	Bacteroidaceae	0.00928645
Muribaculaceae	Enterobacteriaceae	0.00951865
Corynebacteriaceae	Clostridiales_vadinBB60_group	0.00953564
Romboutsia	Intestinimonas	0.0122936
Papillibacter	Muribaculum	0.0124955
Ruminiclostridium	Muribaculum	0.0126384
Lactobacillaceae	Enterobacteriaceae	0.0134358
Rhodospirillales_unclassified	Oscillibacter	0.0140696
Ruminococcaceae_UCG-004	Lactobacillus	0.0219435
Staphylococcaceae	Peptococcaceae	0.0247377
Lachnospiraceae	Bacteroidaceae	0.0267511
Rhodospirillales_unclassified	Lactobacillus	0.0280101
Staphylococcus	Muribaculaceae_unclassified	0.0292203
Ruminiclostridium	Corynebacterium	0.0342434
Clostridiales_vadinBB60_group	Clostridiales_unclassified	0.0359107
Romboutsia	Lactobacillus	0.0383983
Ruminiclostridium	Lactobacillus	0.0428283
Ruminococcus	Rhodospirillales_unclassified	0.0438896
Rikenellaceae	Marinifilaceae	0.0449063
Tannerellaceae	Ruminococcaceae	0.0461331
Peptococcaceae	Enterobacteriaceae	0.046957
Peptostreptococcaceae	Lachnospiraceae	0.0481754
Peptostreptococcaceae	Erysipelotrichaceae	0.048242
Ruminiclostridium	Intestinimonas	0.0498749
Rhodospirillales_unclassified	Alistipes	0.0530061
Ruminococcaceae_UCG-004	Rhodospirillales_unclassified	0.0534401
Ruminiclostridium	Oscillibacter	0.0538086
Oscillibacter	Lactobacillus	0.055043
Staphylococcus	Akkermansia	0.0570643
Oscillibacter	Bacteroides	0.0598987
Ruminococcaceae_UCG-004	Alistipes	0.0618588
Muribaculaceae	Bacteroidaceae	0.0622647
Ruminococcaceae_UCG-004	Papillibacter	0.0624489
Papillibacter	Oscillibacter	0.0626083
Rikenellaceae	Peptostreptococcaceae	0.0629957
Muribaculaceae	Erysipelotrichaceae	0.0648419
Ruminococcus	Corynebacterium	0.0653619
Rhodospirillales_unclassified	Papillibacter	0.0666613
Staphylococcus	Oscillibacter	0.0678287
Peptococcaceae	Marinifilaceae	0.0680596
Parabacteroides	Intestinimonas	0.0703888
Peptococcaceae	Clostridiales_vadinBB60_group	0.071123
Tannerellaceae	Peptococcaceae	0.0727405
Corynebacteriaceae	Bacteroidaceae	0.0732283
Bacteroidaceae	Akkermansiaceae	0.0746257
Tannerellaceae	Marinifilaceae	0.0751726
Erysipelotrichaceae	Enterobacteriaceae	0.0769314
Lactobacillus	Akkermansia	0.0782561
Ruminococcaceae_UCG-004	Muribaculaceae_unclassified	0.0783506
Rhodospirillales_unclassified	Bacteroides	0.078354
Oscillibacter	Intestinimonas	0.081479
Papillibacter	Bacteroides	0.0824738
Staphylococcus	Ruminiclostridium	0.0878939
Lactobacillus	Corynebacterium	0.0881783
Romboutsia	Corynebacterium	0.0886781
Muribaculaceae_unclassified	Corynebacterium	0.0894795
Rikenellaceae	Bacteroidaceae	0.0895103
Ruminococcus	Romboutsia	0.0948489
Bacteroides	Akkermansia	0.0957243
Oscillibacter	Alistipes	0.0979098
Rikenellaceae	Lactobacillaceae	0.0986553
Oscillibacter	Lachnospiraceae_NK4A136_group	0.0992327
Ruminococcaceae	Peptostreptococcaceae	0.100869
Parabacteroides	Oscillibacter	0.103731
Staphylococcaceae	Peptostreptococcaceae	0.106013
Lachnospiraceae_NK4A136_group	Alistipes	0.107009
Muribaculum	Intestinimonas	0.108454
Peptococcaceae	Bacteroidaceae	0.113472
Muribaculaceae	Marinifilaceae	0.117189
Tannerellaceae	Muribaculaceae	0.118474
Tannerellaceae	Enterobacteriaceae	0.11969
Ruminococcaceae_UCG-004	Corynebacterium	0.121172
Muribaculum	Bacteroides	0.122162
Marinifilaceae	Clostridiales_vadinBB60_group	0.122232
Ruminococcus	Lactobacillus	0.123274
Erysipelotrichaceae	Clostridiales_vadinBB60_group	0.126469
Ruminococcus	Lachnospiraceae_NK4A136_group	0.126998
Ruminiclostridium	Akkermansia	0.127557
Papillibacter	Lachnospiraceae_NK4A136_group	0.130242
Parabacteroides	Muribaculum	0.130686
Lactobacillaceae	Lachnospiraceae	0.13077
Romboutsia	Bacteroides	0.132706
Lachnospiraceae	Corynebacteriaceae	0.134343
Tannerellaceae	Clostridiales_unclassified	0.141151
Lachnospiraceae_NK4A136_group	Corynebacterium	0.149242
Papillibacter	Alistipes	0.150212
Staphylococcaceae	Lactobacillaceae	0.15136
Romboutsia	Rhodospirillales_unclassified	0.152946
Lachnospiraceae	Clostridiales_vadinBB60_group	0.159426
Muribaculaceae	Clostridiales_unclassified	0.163495
Peptococcaceae	Akkermansiaceae	0.163957
Bacteroides	Alistipes	0.164363
Staphylococcaceae	Enterobacteriaceae	0.164722
Peptococcaceae	Clostridiales_unclassified	0.16718
Peptostreptococcaceae	Enterobacteriaceae	0.172537
Oscillibacter	Muribaculum	0.173591
Staphylococcus	Lactobacillus	0.173638
Ruminococcaceae	Clostridiales_vadinBB60_group	0.178481
Peptostreptococcaceae	Bacteroidaceae	0.180663
Parabacteroides	Muribaculaceae_unclassified	0.189456
Parabacteroides	Akkermansia	0.18973
Peptostreptococcaceae	Lactobacillaceae	0.190651
Papillibacter	Intestinimonas	0.191326
Ruminococcaceae_UCG-004	Parabacteroides	0.197113
Rikenellaceae	Lachnospiraceae	0.200336
Rikenellaceae	Clostridiales_unclassified	0.206292
Muribaculaceae_unclassified	Bacteroides	0.211536
Clostridiales_unclassified	Akkermansiaceae	0.212409
Ruminococcaceae_UCG-004	Lachnospiraceae_NK4A136_group	0.213135
Tannerellaceae	Akkermansiaceae	0.215053
Ruminococcus	Alistipes	0.221213
Romboutsia	Lachnospiraceae_NK4A136_group	0.221835
Ruminococcus	Bacteroides	0.223769
Peptococcaceae	Muribaculaceae	0.234942
Marinifilaceae	Akkermansiaceae	0.236209
Lactobacillaceae	Corynebacteriaceae	0.241657
Staphylococcaceae	Corynebacteriaceae	0.250607
Staphylococcus	Corynebacterium	0.276999
Muribaculum	Akkermansia	0.280422
Ruminococcaceae	Rikenellaceae	0.328787
Ruminococcaceae	Lachnospiraceae	0.335739
Muribaculum	Muribaculaceae_unclassified	0.358527
Rhodospirillales_unclassified	Lachnospiraceae_NK4A136_group	0.408042
Muribaculaceae	Akkermansiaceae	0.548388
Muribaculaceae_unclassified	Akkermansia	0.629265

## Sheet: fig5
A				B			C
group	t1	t2		metabolite	VIP_value		group	1-Heptadecanol	4-Hydroxybenzeneacetic acid	5-Aminovaleric acid	Hypoxanthine	L-Methionine	N-Acetyl glucosamine
HC	7.80558	-2.51206		Hypoxanthine	2.23978		HC	6.81495e+11	8.97344e+11	1.56948e+12	0	0	7.28702e+12
HC	8.42797	-0.936216		L-Leucine	1.86269		HC	1.47752e+12	1.00229e+12	2.59216e+12	0	0	2.58766e+11
HC	10.4747	-2.33261		L-Isoleucine	1.85245		HC	1.29726e+12	1.84487e+12	1.00641e+12	0	5.49523e+11	0
HC	12.4869	-1.63989		Tetracosanol	1.78137		HC	1.03775e+12	1.23062e+12	8.32904e+11	0	3.14085e+11	0
HC	6.85767	-0.574134		Palmitelaidic acid	1.76167		HC	6.33996e+11	1.92274e+12	8.1516e+11	0	0	1.08277e+12
HC	9.86805	1.13769		D-Allose	1.71832		HC	8.42692e+11	2.90667e+12	1.5654e+12	0	3.28915e+11	0
GalN	-2.69045	4.77306		L-Threose	1.59402		GalN	5.82514e+11	2.02298e+12	1.59394e+12	5.56519e+11	0	1.42699e+12
GalN	-1.92161	3.85074		2-Aminobutanoic acid	1.57092		GalN	1.26606e+11	2.59023e+12	3.97622e+12	5.63547e+11	6.16609e+11	1.34854e+13
GalN	-2.11221	6.03739		Malic acid	1.54665		GalN	6.17673e+11	4.13375e+12	1.7806e+12	5.04099e+11	6.15401e+11	1.86597e+12
GalN	-3.35722	5.33154		beta-Alanine	1.53794		GalN	1.33094e+12	5.61528e+12	1.67262e+12	8.68301e+11	5.56409e+11	1.08276e+13
GalN	-3.05037	5.61216		Pentadecanoic acid	1.52852		GalN	0	4.06729e+12	2.49267e+12	1.30112e+12	6.86853e+11	5.35038e+12
GalN	-4.54061	7.44082		N-Acetyl glucosamine	1.51586		GalN	0	3.86817e+12	1.44407e+13	5.16431e+11	3.79653e+12	9.39906e+12
B94+GalN	-5.89287	-2.97091		valeric acid	1.51525		B94+GalN	0	9.48168e+12	1.0969e+12	6.90298e+11	5.0281e+11	4.19773e+12
B94+GalN	-6.29733	-3.87969					B94+GalN	1.11281e+12	2.37498e+12	1.07166e+12	4.20703e+11	8.47427e+11	6.00501e+12
B94+GalN	-7.9683	-4.75553					B94+GalN	8.98931e+11	6.49814e+12	5.63028e+12	0	1.83516e+12	2.1825e+13
B94+GalN	-5.21201	-3.76119					B94+GalN	0	9.6005e+12	2.13362e+12	0	7.82248e+11	0
B94+GalN	-7.6786	-4.52514					B94+GalN	1.01199e+12	9.15337e+12	4.23372e+12	6.60509e+11	9.07536e+11	1.5023e+13
B94+GalN	-5.19927	-6.29603					B94+GalN	6.56099e+11	4.05369e+12	4.20345e+12	5.05406e+11	0	1.48075e+13

## Sheet: fig6
A							B
	1-Heptadecanol	5-Aminovaleric acid	L-Methionine	N-Acetyl glucosamine				MCP-1	ALT	AST	Ibil	globulin	Tbil	TBA
f__Caulobacteraceae	-0.487993	NA	NA	NA			L-Methionine	0.705982	0.528207	NA	NA	NA	NA	0.472393
f__Desulfovibrionaceae	NA	NA	0.511359	NA			5-Aminovaleric acid	NA	0.596075	NA	NA	-0.503099	NA	NA
f__Erysipelotrichaceae	0.522829	NA	NA	-0.596481			N-Acetyl-glucosamine	NA	0.505197	0.568472	0.480252	-0.564906	0.480026	0.512455
g__Alistipes	0.469923	-0.71517	-0.6309	NA			p__Acidobacteriota	0.646496	0.587023	0.633435	0.718507	-0.53865	0.725233	0.722247
g__Christensenellaceae_unclassified	0.502081	-0.549122	NA	NA			f__Caulobacteraceae	0.555145	0.647582	0.642382	0.684582	-0.631137	0.683521	0.659376
g__Family_XIII_UCG-001	0.482584	NA	NA	NA			f__Desulfovibrionaceae	0.59205	0.555138	0.501644	0.564551	-0.577211	0.555954	0.57882
g__GCA-900066225	0.516604	NA	NA	NA			f__Erysipelotrichaceae	-0.535604	-0.637397	-0.733746	-0.600829	0.706612	-0.580279	-0.644995
g__Ruminococcaceae_UCG-013	NA	-0.494324	NA	-0.832999			g__Alistipes	NA	-0.481405	NA	NA	0.498967	NA	NA
							g__Brevundimonas	0.539283	0.631704	0.628786	0.670959	-0.619796	0.674452	0.643515
							g__Christensenellaceae_unclassified	NA	-0.633541	NA	-0.481865	0.623189	NA	NA
							g__Family_XIII_UCG-001	-0.559907	NA	NA	NA	NA	NA	NA
							g__GCA-900066225	NA	-0.561984	-0.609907	-0.549122	0.539257	-0.503872	-0.531476
							g__Paenalcaligenes	0.510104	0.595737	0.654634	0.675868	-0.573042	0.653554	0.663136
							g__Ruminococcaceae_UCG-013	NA	-0.472108	-0.539732	NA	NA	NA	NA
